# Supplementary material for: Classification and Feature Extraction Using Supervised and Unsupervised Machine Learning Approach for Broiler Woody Breast Myopathy Detection
Source: Foods. 2022 Oct 20;11(20):3270. doi: 10.3390/foods11203270 (PMC9601423; doi:10.3390/foods11203270)
Supplement: Supplementary file 1 [file foods-11-03270-s001.zip]

Archive with 1 entries (1 files):
- foods-1905159-supplementary.pdf
